# Supplementary material for: Loss of phosphatase CTDNEP1 potentiates aggressive medulloblastoma by triggering MYC amplification and genomic instability
Source: Nat Commun. 2023 Feb 10;14:762. doi: 10.1038/s41467-023-36400-8 (PMC9918503; doi:10.1038/s41467-023-36400-8)
Supplement: Supplementary file 3 — Supplementary Data 1 [file 41467_2023_36400_MOESM3_ESM.xlsx]

## Sheet: Sheet1
Supplementary data 1. Sequences of primers for QPCR and shRNA
	Name	Sequence
Sense	human CTDNEP1 F for QPCR	GACACTTATTCACTCCCACC
Anti-sense	human CTDNEP1 R for QPCR	CCACAGCAGAGCCATAGA
Sense	human B-ACTIN-F for QPCR	AATCGTGCGTGACATTAAGGAG
Anti-sense	human B-ACTIN-R for QPCR	ACTGTGTTGGCGTACAGGTCTT
Sense	human MYC -F for QPCR	CTTACAACACCCGAGCAA
Anti-sense	human MYC -R for QPCR	GAGTCGTAGTCGAGGTCATAG
Sense	Mouse Trp53 F for QPCR	TGTGCAGTTGTGGGTCAG
Anti-sense	Mouse Trp53 R for QPCR	TCGGGTGGCTCATAAGGT
Sense	Mouse Myc F for QPCR	AAGGGAAGACGATGACGG
Anti-sense	Mouse Myc R for QPCR	TGAGAAACCGCTCCACATA
Sense	mouse Noxa F for qpcr	AAAAGAGCAGGATGAGGAGC
Anti-sense	mouse Noxa R for qpcr	TGCCGTAAATTCACTTTGTCTC
Sense	mouse Puma F for qpcr	CACCAGCCCAGCAGCACTT
Anti-sense	mouse Puma R for qpcr	TTGAGGTCGTCCGCCATCC
Sense	Nfkb2 mouse F for qpcr	TGCTGATGGCACAGGACGAGAA
Anti-sense	Nfkb2 mouse R for qpcr	GTTGATGACGCCGAGGTACTGA
Sense	Mouse Slc6a15 F for qpcr	GCTGTTCTTCATCTCAACGCCTG
Anti-sense	Mouse Slc6a15 R for qpcr	CACTGACCAGAAAGGAGATGCAG
Sense	Mouse shTrp53- 1F	GATCCGGAGGAGTCACAGTCGGATATTTCAAGAGAATATCCGACTGTGACTCCTCCTTTTTG
Anti-sense	Mouse shTrp53- 1R	AATTCAAAAAGGAGGAGTCACAGTCGGATATTCTCTTGAAATATCCGACTGTGACTCCTCCG
Sense	Mouse shTrp53- 2F	GATCCGGCCTTAGAGTTAAAGGATGCTTCAAGAGAGCATCCTTTAACTCTAAGGCCTTTTTG
Anti-sense	Mouse shTrp53- 2R	AATTCAAAAAGGCCTTAGAGTTAAAGGATGCTCTCTTGAAGCATCCTTTAACTCTAAGGCCG
Sense	Mouse shMyc-1F	gatccGCTTCACCAACAGGAACTATGttcaagagaCATAGTTCCTGTTGGTGAAGCtttttg
Anti-sense	Mouse shMyc-1R	aattcaaaaaGCTTCACCAACAGGAACTATGTCTCTTGAACATAGTTCCTGTTGGTGAAGCG
Sense	Mouse shMyc-2F	gatccGGAAACGACGAGAACAGTTGAttcaagagaTCAACTGTTCTCGTCGTTTCCtttttg
Anti-sense	Mouse shMyc-2R	aattcaaaaaGGAAACGACGAGAACAGTTGATCTCTTGAATCAACTGTTCTCGTCGTTTCCG
Sense	Human shCTDNEP1-1F	GATCCCCTCAAGGTGGTAATAGACAAACATTTCAAGAGAATGTTTGTCTATTACCACCTTGAGGTTTTTG
Anti-sense	Human shCTDNEP1-1R	AATTCAAAAACCTCAAGGTGGTAATAGACAAACATTCTCTTGAAATGTTTGTCTATTACCACCTTGAGGG
Sense	Human shCTDNEP1-2F	GATCCCAGTGGTACGAGCTGGTGGTGTTTATTCAAGAGATAAACACCACCAGCTCGTACCACTGTTTTTG
Anti-sense	Human shCTDNEP1-2R	AATTCAAAAACAGTGGTACGAGCTGGTGGTGTTTATCTCTTGAATAAACACCACCAGCTCGTACCACTGG
