# Supplementary material for: Loss of phosphatase CTDNEP1 potentiates aggressive medulloblastoma by triggering MYC amplification and genomic instability
Source: Nat Commun. 2023 Feb 10;14:762. doi: 10.1038/s41467-023-36400-8 (PMC9918503; doi:10.1038/s41467-023-36400-8)
Supplement: Supplementary file 5 — Source Data [file 41467_2023_36400_MOESM5_ESM.xlsx]

## Sheet: Fig.1
	Fig.1a
	Group 3 MB patients	Gender	MYC	SMARCA4	CTDNEP1	KBTBD4	KMT2D	KMT2C	CACNA1H	RYR2	TP53
	Sample1	M	Amplification		Mutation		Mutation
	Sample2	F			Mutation
	Sample3	F	Amplification		Mutation
	Sample4	F	Amplification		Mutation
	Sample5	M	Amplification		Mutation		Mutation
	Sample6	M	Amplification		Mutation
	Sample7	F	Amplification		Mutation
	Sample8	M			Mutation
	Sample9	M		Mutation	Mutation		Mutation
	Sample10	F			Mutation
	Sample11	M			Mutation
	Sample12	M			Mutation
	Sample13	F	Amplification		Mutation
	Sample14	M			Mutation
	Sample15	M	Amplification		Mutation
	Sample16	Unknown
	Sample17	F
	Sample18	M	Amplification				Mutation				Mutation
	Sample19	M	Amplification
	Sample20	M
	Sample21	M
	Sample22	M
	Sample23	F
	Sample24	M
	Sample25	M
	Sample26	F				Mutation			Mutation
	Sample27	M
	Sample28	F
	Sample29	F
	Sample30	M
	Sample31	F
	Sample32	M
	Sample33	F
	Sample34	M
	Sample35	M					Mutation
	Sample36	M		Mutation				Mutation
	Sample37	M
	Sample38	F
	Sample39	M
	Sample40	M
	Sample41	F						Mutation
	Sample42	M
	Sample43	F
	Sample44	M
	Sample45	M
	Sample46	M
	Sample47	M					Mutation
	Sample48	F
	Sample49	F					Mutation		Mutation
	Sample50	M
	Sample51	M
	Sample52	M	Amplification							Mutation
	Sample53	M
	Sample54	M
	Sample55	F
	Sample56	M
	Sample57	F							Mutation
	Sample58	M
	Sample59	M		Mutation
	Sample60	M					Mutation	Mutation
	Sample61	F	Amplification
	Sample62	M
	Sample63	M							Mutation	Mutation
	Sample64	M	Amplification
	Sample65	M				Mutation	Mutation	Mutation
	Sample66	M	Amplification				Mutation		Mutation
	Sample67	F				Mutation
	Sample68	M	Amplification
	Sample69	F
	Sample70	F
	Sample71	F
	Sample72	F					Mutation
	Sample73	F
	Sample74	M
	Sample75	M		Mutation
	Sample76	M
	Sample77	M
	Sample78	M
	Sample79	M
	Sample80	M							Mutation
	Sample81	M
	Sample82	M
	Sample83	F
	Sample84	M				Mutation
	Sample85	F
	Sample86	F
	Sample87	F
	Sample88	M	Amplification
	Sample89	F
	Sample90	F
	Sample91	F	Amplification
	Sample92	M	Amplification
	Sample93	M
	Sample94	M
	Sample95	F		Mutation
	Sample96	F
	Sample97	M					Mutation
	Sample98	M	Amplification							Mutation
	Sample99	M	Amplification
	Sample100	M				Mutation
	Sample101	M
	Sample102	F				Mutation
	Sample103	M		Mutation		Mutation
	Sample104	M
	Sample105	F
	Sample106	F	Amplification							Mutation
	Sample107	F	Amplification	Mutation
	Sample108	F
	Sample109	M		Mutation
	Sample110	M
	Sample111	M				Mutation
	Sample112	M
	Sample113	M
	Sample114	F						Mutation
	Sample115	F						Mutation
	Sample116	M
	Sample117	M
	Sample118	Unknown
	Sample119	Unknown
	Sample120	Unknown
	Sample121	M				Mutation
	Sample122	M
	Sample123	M	Amplification
	Sample124	F				Mutation
	Sample125	M
	Sample126	M
	Sample127	M
	Sample128	F
	Sample129	M	Amplification
	Sample130	M
	Sample131	M
	Sample132	M
	Sample133	M						Mutation
	Sample134	M	Amplification
	Sample135	F									Mutation
	Sample136	Unknown	Amplification
	Sample137	Unknown
	Sample138	Unknown
	Sample139	F	Amplification
	Sample140	Unknown
	Sample141	Unknown	Amplification
	Sample142	Unknown
	Sample143	Unknown
	Sample144	Unknown		Mutation			Mutation	Mutation
	Sample145	M
	Sample146	Unknown								Mutation
	Sample147	M
	Sample148	Unknown
	Sample149	Unknown		Mutation
	Sample150	Unknown
	Sample151	Unknown		Mutation
	Sample152	F
	Sample153	F
	Sample154	Unknown
	Sample155	Unknown
	Sample156	Unknown
	Sample157	M
	Sample158	Unknown				Mutation
	Sample159	Unknown
	Sample160	Unknown
	Sample161	M
	Sample162	M
	Sample163	Unknown
	Sample164	Unknown	Amplification
	Sample165	Unknown
	Sample166	M
	Sample167	F		Mutation		Mutation
	Sample168	F
	Sample169	M
	Sample170	M
	Sample171	M
	Sample172	M
	Sample173	M
	Sample174	F		Mutation
	Sample175	M
	Sample176	M
	Sample177	F
	Sample178	M
	Sample179	M
	Sample180	F				Mutation
	Sample181	M
	Sample182	M
	Sample183	M
	Sample184	M		Mutation		Mutation
	Sample185	M	Amplification
	Sample186	M								Mutation
	Sample187	M
	Sample188	M
	Sample189	M
	Sample190	M	Amplification
	Sample191	F
	Sample192	F
	Sample193	M
	Sample194	M
	Sample195	M
	Sample196	M
	Sample197	M
	Sample198	M	Amplification
	Sample199	M
	Sample200	M		Mutation
	Sample201	M
	Sample202	M
	Sample203	F
	Sample204	M
	Sample205	M	Amplification
	Sample206	M
	Sample207	M	Amplification	Mutation
	Sample208	M
	Sample209	M
	Fig.1b		SMARCA4	CTDNEP1	KBTBD4	KMT2D	KMT2C	RYR2	CACNA1H	RYR1	GSE1	RYR3	SCN4A
		Mutated number of patients in G3 (209)	16	15	14	13	8	6	6	5	2	3	3
		Fisher Exact Test (-LOG Padj)	0.951947	2.65758	2.13668	0.587204	0.404063	1.12436	0.0908185	0.490663	0.231584	0.272296	0.229664
	Fig.1e
		mutual exclusivity	log10(P)
		7q(+)	-1.95
		7p(+)	-1.43
		16q(-)	-1.41
		10q(-)	-1.35
		co-occurrence	log10(P)
		8p(+)	-3.26
		8q(+)	-2.74
		17p(-)	-2.38
		MYC amp	-1.85
		1q(+)	-1.42
		17q(+)	-1.37
	Fig.1f	Years	WNT high	WNT LOW		Years	SHH high	SHH LOW				Years	G3 high	G3 LOW			Years	G4 high	G4 LOW
		4.15833	0			0.75	0					9.5	0				3.33333	0
		4.58333	0			3.74167	0					1.72	1				2.5	0
		10.25	0			4	0					1.38333	0				8.16667	0
		12.1558	0			2.58333	0					11.2992	0				2.83333	0
		2.58743	0			3.54833	0					2.125	1				1.25	1
		9.96667	0			0.333333	0					2	0				6.33333	0
		2	1			2.08333	0					0.75	1				3.325	0
		6.55	0			1.91667	1					6.425	0				8	0
		3.33333	0			3.67667	1					7.5	0				4.66667	0
		2	0			5.25	0					0.333333	1				7.83333	0
		1.66667	0			2.16667	0					8.08333	0				3.41667	0
		5	0			8	0					3.41667	0				10	0
		8	0			6.33333	0					14.0833	0				1.76667	0
		5.58333	0			4.58333	0					16.5	0				7.16667	0
		9.28333	0			2.58333	0					3.75	1				4	0
		10	0			8.44083	0					4	1				6.33333	0
		4.175	0			7.91667	0					2.78	0				10.1667	0
		1.0925	0			3.91667	0					8.88667	0				5.58333	0
		3.66667	0			3.16667	0					1.9275	0				1.83333	1
		9	0			1.91667	1					0.866667	1				2.7	0
		1.78333	0			6.36667	1					8.58333	0				5.08333	0
		3.5	0			5.58333	0					1.73333	1				3.74167	1
		2.16667	0			0.833333	0					6.25	0				6.08333	0
		5.5	0			9	0					6.16667	0				2.75	0
		8.69	0			3.41667	0					6.41667	0				3.5	0
		3	0			7.41667	0					2	0				1.83333	1
		4.08333	0			5.33333	0					0.916667		1			7.33333	0
		1.33333	0			4.83333	1					4.15333		0			0.5	0
		4.83333	0			8.5	0					8.71667		0			2	0
		6.6	1			3	0					1.975		1			10.4167	0
		4.08333	0			5.33333	0					3.06831		1			12.9167	0
		4.5	0			10	0					3.88333		1			6.16667	0
		1.95833	0			4.975	0					0.833333		1			4.91667	0
		9.09292	0			2.49167	0					8		1			2.41667	0
		17.9167	0			6.91667	0					1.35		1			6.66667	0
		10.75		0		8.0825	0					2.08333		0			0.666667	0
		3.44167		0		6.5	1					0.941667		1			1.81667	1
		9.53167		0		9.42333	1					2.16667		0			1.41667	1
		3.46667		0		9	0					0.75		1			5.25	0
		5.83333		0		11	0					0.358333		1			5.66667	0
		2.75		0		0.25	0					4.55		0			6.16667	0
		3		0		0.666667	1					0.791667		1			4.39167	0
						5.25	0					0.584699		1			14.9083	0
						6.95628	0					2.16667		1			5	0
						7.96448	1					0.75		1			10.1667	0
						9.42333	1					0.975		1			3	1
						2.5	0					6.5		1			1.53333	1
						4.75	0					15.3583		0			5.66667	0
						10	0					0.333333		1			1.91667	0
						1.68333	0					1.9		0			10.3333	0
						7.08333	0					5.79167		0			8.58333	0
						12.1667	0					1		1			6.58333	0
						1.66667	0					8.93717		0			10.725	0
						2.29167	0					1.91667		0			4	0
						5.25	0					12.8333		0			3.33333	1
						5	0					3.00083		1			6.5	0
						10	0					10.3333		1			5.75	0
						0.5	1					13.075		0			4.58333	0
						8.75	0					4.83333		1			2.70583	0
						7	0					4.91667		0			1.06667		0
						6.16667	0					3		1			10.6825		0
						3.25	0					2.70833		1			4.75		0
						11.525	0					19.0333		0			3.83333		0
						4	0					7.25		0			3.66667		0
						4.66667	0										2.20833		0
						8.91667	0										13.025		0
						2.60833	0										5.58333		0
						2.08333	0										11.25		0
						2	1										3.91667		1
						12.9583	0										10.0833		1
						0.916667	0										0.416667		0
						9.58333	0										2.33333		0
						1.225	0										1.91667		0
						13	0										9.16667		1
						3.83333	0										4.41667		1
						2.16667	1										4		0
						2.16667	0										13.625		0
						4.08333	0										6.16667		0
						10.0833	0										4.41667		0
						12.5	0										11.8333		0
						2.16667	0										8.66667		0
						2.10833	0										3		1
						6.25	1										2.5		1
						5.41667	0										1		0
						0.991667	0										4.66667		0
						3	0										4		0
						3.83333	0										3.33333		1
						6.66667	0										2.25		0
						1.91667	0										11.1667		0
						12.25	0										1.08333		1
						7.33333	0										1.83333		0
						1	0										2.08333		1
						3.5	0										0.666667		0
						3.41667	0										1.33333		0
						2.4975	1										1.16667		1
						0.666667		1									2.25		0
						1.83333		0									4.58333		0
						8.91667		1									1.83333		0
						1.91667		0									6.7175		0
						5		1									7.41667		0
						6		0									7		0
						3.33333		0									0.916667		1
						1.575		0									4.75		0
						3.015		0									4.83333		0
						1.59167		1									2.13333		0
						1.33333		1									0.416667		1
						7.66667		0									4.83333		0
						6.33333		0									6.5		0
						1.58333		1									3.16667		0
						6.55		0									11.4167		0
						3.75		1									6.01093		1
						6.08333		0									2.91667		0
						1.15		1									4.66667		0
						1.06667		1									4.5		0
						2.76667		1									8.91667		1
						0.125833		1									5		0
						10.1833		0									2.5		0
						1.35833		1									11		0
																	2.16667		1
																	8.55333		0
																	3.91667		0
																	11.7833		0
																	3.58333		1
																	4.83333		0
																	0.8625		0
																	2.25		1
																	11.1667		0
																	14.3333		0
																	12.8333		0
																	11.5417		0
																	3.58333		1
																	4.03333		0
																	4.55192		1
																	3.43333		1
																	1.7025		0
																	10		0
																	11		0
																	7.825		0
																	1.08333		1
																	3.35		0
																	12.3575		0
																	3.16667		0
																	5.53006		1
																	4.25		0
																	7.41667		0
																	2.33333		0
																	3		0
																	5.91667		0
																	4.33333		0
																	5.75		0
																	1.5		1
																	2.325		0
																	4.38833		1
																	4.08333		0
																	9.58333		0
																	2.66667		0
																	6.86833		0
																	0.891667		1
																	7.95833		1
																	9		0
																	2.75		1
																	2.91667		1
																	3.25		0
																	9.93167		0
																	3.53006		1
																	2.9235		1
																	1.85833		0
																	3.91667		1
																	6		0
																	4.25		0
																	5.83333		0
																	5.33333		0
																	6.75		0
																	7.91667		0
																	1.58333		1
																	5.58333		0
																	9.025		1
																	3.58333		0
																	5.33333		0
																	2.58333		0
																	2.91667		0
																	3.83333		1
																	5.66833		1
																	11.9892		0
																	10.1917		1
																	9.66667		0
																	2.66667		0
																	2.33333		1
																	5.30833		1
																	15.4833		0
																	7.6625		1
																	9.25		0
																	1.4		0
																	5.575		0
																	0.666667		1
																	4.75		1
																	16.0917		0
	Fig.1g	time(Months)	MYC+CTD	myc-AMP	CTD-mut	G3-other
		2	1
		2	1
		6	1
		3	1
		10.1333	1
		3.03333	1
		10		1
		25		0
		5		1
		1		1
		1		1
		8.13333		0
		12.1667		0
		8.13333		0
		6.1		1
		18.4		1
		7.1		0
		11.1667		0
		20.9333		1
		9			1
		14.2			1
		36.5333			0
		9.13333			1
		8.13333			1
		101.467			0
		18			1
		30.4333			1
		19				1
		28.4				0
		22.3333				0
		164				0
		67.9667				1
		58.8667				1
		48.7				1
		23.3333				0
		34				0
		13				1
		18				0
		26				1
		58				0
		115				0
		110				0
		8				0
		56				0
		109				0
		14				1
		4				0
		27				1
		19				1
		20				0
		26				0
		12				1
		10				0
		58				0
		60				0
		30				1
		46				0
		6				1
		57				0
		36				0
		2				1
		0.2				1
		1				1
		15				1
		1.5				1
		1				1
		16				0
		6.1				0
		6.1				0
		3.03333				0
		25.3667				0
		19.2667				0
		14.2				1
		6.1				0
		38.5667				0
		42.6				0
		8.13333				0
		32.4667				0
		76.1				0
		76.1				0
		22.3333				0
		24.3667				0
		12.1667				0
		5.06667				1
		58.8667				1
		36				1
		32				0
		11.4333				1
		31				0
		10				0
		16.2333				0
		14.2				0
		52.7667				0
		159.2				0
		25.0667				0
		32.4667				0
		55.4				0
		32.9667				0
		18.6667				0
		38.5667				0
		18.8333				1
		147.367				0
		106.133				0
		24.1333				1
		48.7				1
		36.5333				0
		9.13333				0
		23.8333				0
		26.0667				1
		23.3333				0
		16.8333				0
		18.2667				0
		11.7667				0

## Sheet: Fig.2
	Fig.2a	shCtrl	shCTD-1	shCTD-2
		0.862	0.158	0.243
		1.031	0.173	0.182
		1.104	0.145	0.302
	Fig.2b	shCtrl	shCTD-1	shCTD-2
		18.13	43.23	33.53
		21.43	46.21	39.243
		16.2	35.133	30.432
	Fig.2c		shCtrl					shCTD1					shCTD2
		Day 0	1.02	0.982	0.991	1.092	0.942	1.132	0.982	1.0283	0.893	1.034	1.032	0.9802	0.834	1.138	0.961
		Day 1	1.3452	1.232	1.3289	1.318	1.312	1.345	1.3092	1.363	1.4902	1.521	1.355	1.476	1.493	1.332	1.502
		Day 2	1.895	1.943	1.847	1.904	1.834	1.993	2.278	2.104	2.243	2.083	2.232	2.134	2.288	2.354	2.223
		Day 3	2.133	2.241	2.098	2.189	2.196	2.453	2.556	2.743	2.434	2.513	2.653	2.543	2.591	2.461	2.387
		Day 4	2.453	2.375	2.49	2.5671	2.644	2.894	2.904	3.143	2.908	3.032	3.255	3.254	3.105	2.971	3.193
		Day 5	2.76	2.884	2.675	2.799	2.945	4.242	4.013	4.228	4.321	4.128	4.321	4.032	4.853	4.456	4.354
	Fig.2d	shCtrl	shCTD				Fig.2h		D283						D425
		142	189						shCtrl			shCTD			shCtrl			shCTD
		163	194					G2M	21.8	21.3	19.6	20.7	22.5	21.3	20.3	19.6	21.3	21.9	20.4	21.5
		172	225					S	18.9	19.4	18.5	25.1	23.7	26.3	17.6	19.4	18.9	24.4	23.1	21.4
								G1/G0	59.3	59.3	61.9	52.2	54.8	54.4	62.1	61	59.8	53.7	56.5	57.1	62.1	53.7	59.8
																					61	56.5
																					59.8	57.1
	Fig.2e	shCtrl	shCTD				Fig.2i	shCtrl	shCTD		Fig.2j	shCtrl	shCTD
		12	35					0.093	0.389			0.123	0.389
		15	28					0.201	0.494			0.201	0.394
		18	26					0.235	0.681			0.205	0.441
								0.368	0.885
	Fig.2f	shCtrl	shCTD				Fig.2m		Vector					OE-CTD
		17	36					Day 0	1.092	0.965	1.021	0.895	1.104	1.12	0.946	0.974	1.031	0.958
		22	32					Day 1	1.341	1.582	1.59	1.442	1.592	1.352	1.297	1.342	1.156	1.393
		18	27					Day 2	1.923	2.158	2.176	2.013	2.194	1.767	1.573	1.488	1.742	1.675
								Day 3	2.953	2.59	3.147	2.831	2.834	2.236	1.941	1.983	1.894	1.946
	Fig.2l
	Survival (days)	shCTD	Ctrl				Fig.2n	Vector	OE-CTD
	12	1						0.238	0.0437
	13	1						0.281	0.0784
	13	1						0.302	0.138
	14	1						0.352	0.211
	15	1
	16	1
	14		1
	18		1
	21		1
	24		1
	25		1
	27		1

## Sheet: Fig.3
	Fig.3d	shCtrl	shCTD-1	shCTD-2
		1.063	1.254	1.093
		1.132	1.187	0.895
		0.812	1.324	0.943
	Fig.3h	Ctrl	WT	D67N	D69N	L72H
		0.0385	1.54	0.753	-0.354	0.083
		0.0582	1.794	0.105	-0.142	0.163
		0.0902	1.803	0.643	0.081	0.1931
		0.103	1.921	0.179	-0.532	0.132
	Fig.3i	GFP+MYC	CTD+MYC
		0.783	0.292
		0.733	0.205
		0.643	0.138
																		JQ1+Prex
																		0.914	0.935	1.032	1.094	1.04
																		0.473	0.418	0.446	0.524	0.521
																		0.353	0.331	0.398	0.326	0.312
																		0.153	0.132	0.112	0.178	0.192

## Sheet: Fig.4
		Fig.4b		Ctrl NPC					cKO NPC
			0 DIC	1.012	0.868	1.101	0.854	1.004	1.074	0.977	0.993	1.121	0.945
			6 DIC	1.445	1.578	1.569	1.342	1.392	0.652	0.476	0.541	0.452	0.493
			12 DIC	1.553	1.458	1.576	1.493	1.594	0.227	0.173	0.188	0.242	0.217
			20 DIC	1.554	1.655	1.547	1.541	1.428	1.783	1.643	1.533	1.444	1.736
			28 DIC	1.532	1.315	1.464	1.669	1.497	1.783	1.721	1.693	1.593	1.745
			40 DIC	1.445	1.398	1.472	1.632	1.434	1.888	1.742	1.843	1.943	1.904
			60 DIC	1.442	1.732	1.264	1.363	1.318	1.943	1.832	1.894	1.913	1.932
		Fig.4c	Vector	OE-CTD
			8.3	41.4				Fig.4g	Ki67		MYC		P-MYC		Nestin
			7.5	43.5					NT	Tumor	NT	Tumor	NT	Tumor	NT	Tumor
			8.5	45.7					7.3	23.1	13.4	53.4	17.5	38.9	2.1	35.2
			10.1	49.4					8.5	25.7	22.4	59.8	19.7	39.5	1.8	40.5
			13.3	53.8					9.7	27.4	27.9	64.2	22.3	43.6	5.3	53.9
		Fig.4f	Survival (days)	Ctrl	cKO
			150	0
			150	0
			150	0
			150	0
			150	0
			150	0
			64		1
			64		1
			64		1
			70		1
			70		1
			75		1
			75		1
			83		1
			83		1

## Sheet: Fig.5
		Fig.5f	Trp53					Noxa					p21
			Ctrl-1	Cltr-2	cko-1	cko-2		Ctrl-1	Cltr-2	cko-1	cko-2		Ctrl-1	Cltr-2	cko-1	cko-2
			1.042	1.32	0.082	0.123		1.04	1.632	0.042	0.129		1.14	0.942	0.148	0.143
			0.894	1.22	0.076	0.154		1.072	1.422	0.073	0.164		1.009	0.902	0.176	0.124
			1.082	1.27	0.054	0.136		0.884	1.657	0.0634	0.156		0.851	0.957	0.234	0.137
			Myc					Nfkb2					Slc6a15
			Ctrl-1	Cltr-2	cko-1	cko-2		Ctrl-1	Cltr-2	cko-1	cko-2		Ctrl-1	Cltr-2	cko-1	cko-2
			1.051	0.942	3.648	3.18		0.941	0.902	3.865	3.583		0.841	0.912	5.374	3.682
			1.04	1.162	3.976	3.66		0.912	0.872	3.756	3.261		0.972	0.832	6.767	3.712
			0.869	1.037	3.234	3.34		1.147	0.9537	3.539	3.397		1.187	0.927	2.493	3.374
		Fig.5h	shCtrl	shMyc-1	shMyc-2				shCtrl					shMyc-1					shMyc-2
			0.911	0.113	0.172			day0	0.895	0.978	1.132	0.943	1.055	0.943	0.891	1.046	1.13	1.082	0.955	0.923	1.083	1.132	0.873
			0.883	0.152	0.165			day1	1.353	1.387	1.298	1.365	1.302	1.232	1.224	1.269	1.121	1.327	1.334	1.376	1.298	1.342	1.357
			1.107	0.075	0.146			day2	2.032	1.976	1.923	2.13	1.842	1.745	1.693	1.593	1.662	1.532	1.778	1.675	1.598	1.643	1.498
								day3	2.87	2.912	2.683	2.941	2.831	1.983	1.873	1.732	2.043	1.965	2.121	1.95	1.783	1.984	2.094
		Fig.5j	Ctrl		Cko
			aneuploidy	diploidy	aneuploidy	diploidy
			13.5	86.5	60.3	39.7
			15.3	84.7	79.7	20.3
			7.3	92.7	88.4	11.6

## Sheet: Fig.6
	Fig.6d
		TOP2A		CDK1		SRPK1		RB1		MAP2		NDC80		MCM2		CDCA8		DSN1		CCNY
		Ctrl	Cko	Ctrl	Cko	Ctrl	Cko	Ctrl	Cko	Ctrl	Cko	Ctrl	Cko	Ctrl	Cko	Ctrl	Cko	Ctrl	Cko	Ctrl	Cko
		0.416702	2.47692	1.53537	3.55201	1.07139	7.67171	1.02425	3.8356	1.13563	5.30131	1.51573	5.51414	1.29939	4.22047	0.028763	3.31984	0.932687	3.20476	0.911798	4.64452
		1.4618	2.63112	0.139311	3.52533	0.924899	7.68628	0.975338	3.54572	0.85028	5.1723	0.189758	6.15254	0.621767	4.36471	1.57525	3.52463	1.06431	3.23168	1.08312	4.55266
	Fig.6f	GO	Gene number	P-value	GENES
		mRNA splicing	11	4.3e-15	SRPK1, SRSF9, DHX9, HNRNPU, HNRNPUL1, DDX20, PCBP1
		Chromatin remodeling	8	1.29e-11	SMARCC1, SMARCA4, SMARCA5, SMARCAD1, HNRNPC, MCM4
		Chromosome segregation	6	4.621e-10	SRPK1, TOP2A, HNRNPU, USP9X, SMARCAD1, MMS19
		Telomere organization	6	1.4e-09	HNRNPU, HNRNPC, RIF1, GNL3, HSP90AA1, TAF15

## Sheet: Fig.7
Fig.7a		Concentration of JQ1(uM)	Ctrl					cKO								Fig.7h		Vechicle	Prex	JQ1	JQ1+Prex
		0.01	6.3	8.7	4.7	12.6	12.7	3.7	4.9	2.4	4.2	3.3						1.75	2.8	6.5	8.8
		0.1	13.7	12.6	10.8	14.6	10.7	22.7	20.8	24.7	20.2	25.6						0.63	4.73	7.4	9.9
		0.5	16.8	23.7	24.5	33.5	24.7	56.9	54.7	63.8	64.8	69.3						2.1	5.4	7.6	11.7
		2	57.6	40.2	55.2	56.8	52.3	91.8	90.3	96.7	72.5	94.4						2.6	6.4	7.8	12.5
		10	96.5	95.8	97.7	96.2	94.9	97.5	98.5	98.2	96.7	97.2						3.4	7.3	8.2	12.9
Fig.7c		Concentration of Prex (nM)	Ctrl					cKO
		0.01	3.78	1.52	3.88	5.2	7.5	0.42	0.98	1.42	2.12	1.04				Fig.7i			DMSO					JQ1					Prex					JQ1+Prex
		0.1	6.4	7.77	8.94	13.3	10.4	19.5	17.9	14.2	16.4	14.3						day0	0.964	0.983	1.05	0.991	1.012	0.961	0.895	1.086	1.016	1.036	0.975	0.928	1.066	1.018	0.943	0.969	0.983	0.894	1.121	1.033
		1	29.4	31.4	20.3	18.5	16.5	44.3	54.35	51.3	47.5	49.2						day1	0.911	0.993	0.985	1.03	1.081	0.753	0.712	0.789	0.733	0.714	0.753	0.772	0.704	0.694	0.673	0.434	0.473	0.492	0.552	0.412
		5	51.5	38.6	41.4	37.5	39.2	85.3	82.3	89.4	78.3	85.3						day2	0.993	0.986	0.988	1.044	0.984	0.673	0.624	0.664	0.583	0.623	0.532	0.584	0.577	0.673	0.574	0.389	0.323	0.363	0.331	0.289
		20	89.4	91.3	93.2	88.95	94.7	81.3	86.6	89.4	85.5	84.3						day3	1.062	1.012	0.965	0.973	0.988	0.463	0.516	0.532	0.517	0.469	0.453	0.372	0.378	0.392	0.387	0.105	0.132	0.155	0.128	0.204
Fig.7f	Survival (days)	Vehicle	Prex	JQ1	JQ1+Prex
	75	1														Fig.7j		Survival (days)	Vehicle	Prex	JQ1	JQ1+Prex
	79	1																18	1
	81	1																19	1
	86	1																21	1
	87	1																22	1
	91	1																23	1
	82		1															19		1
	91		1															22		1
	93		1															24		1
	98		1															25		1
	106		1															26		1
	119		1															22			1
	101			1														26			1
	123			1														29			1
	125			1														29			1
	127			1														33			1
	129			1														31				1
	131			1														34				1
	123				1													36				1
	134				1													37				1
	138				1													39				1
	139				1
	140				1
	144				1
	160				0

## Sheet: Figure S1
Figure S1b
	MB(ICGC)	MB(Broad)	MB(Sickkids 2016)	GBM(TCGA PanCan)	LGG(TCGA PanCan)	Glioma(TCGA)	LGG-GBM(TCGA 2016)	GBM(TCGA)	GBM(TCGA 2013)	GBM(TCGA 2008)	DIPG(MSK 2018)	Glioma(UCSF)	PAST
Mutation	0.032	0.022	0.022	0.005	0	0	0.000875	0.0017	0	0	0	0	0
Amplification	0	0	0	0	0.002	0.002	0.000875	0	0	0	0	0	0
Deletion	0	0	0	0	0.002	0.002	0.00175	0.0017	0	0	0	0	0
	Figure S1c
	Berchtold_NB	Roth_CB	Pfister_MB	Gilbertson_MB	Kool_MB
	8.55842	8.42501	7.29646	6.92244	8.64024
	9.1046	8.39575	8.09064	8.50661	7.2817
	8.83067	8.7705	7.82591	9.27263	8.39575
	8.9884	8.47573	7.70874	7.2211	8.59656
	9.30697	8.44211	8.17891	7.64674	8.1153
	8.43129	8.35094	5.61471	8.50422	8.40812
	8.82241	8.62571	6.74281	8.40131	7.26772
	8.60103	8.0268	6.3505	7.88509	8.23074
	8.72178	8.38327	7.2182	8.16239	7.84298
	8.99774		8.09329	8.20799	7.08958
	9.07173		7.95768	8.92807	7.94778
	8.48864		7.67384	7.52199	7.83983
	8.1533		6.66959	7.23936	7.50224
	8.56491		6.3505	7.30287	8.34252
	8.81282		7.74752	7.40769	8.21383
	8.66107		6.21723	7.82528	7.43879
	8.93487		6.56834	7.44874	7.86975
	8.62278		6.60288	7.55305	7.55459
	9.66409		8.22014	8.13031	7.06178
	9.09302		7.40769	7.72383	7.71562
	9.24341		7.34696	7.38716	7.37243
	9.36916		8.27193	7.67172	6.65249
	9.3878		7.89118	8.36807	7.25361
	9.59077		7.94193	7.93487	7.53216
	9.60548		8.29967	7.40599	7.04221
	8.74551		7.73877	7.99548	6.9542
	8.89542		8.05311	7.23649	7.24031
	9.18661		7.20555	7.14771	8.37721
	9.25243		7.87713	8.33851	9.23002
	8.60437		6.74953	7.56986	8.57213
	8.64602		7.66747	8.37938	7.08958
	8.91409		7.73132	7.8189	7.26021
	9.15026		7.44791	7.58421	7.16591
	8.99577		6.84172	7.94778	7.38198
	8.95245		7.58796	7.11166	7.44708
	9.02763		7.2854	7.96174	6.8936
	9.49125		6.55919	7.64097	7.85487
	9.01792		6.47897	8.31016	8.7879
	8.21237		8.18834	7.71631	7.38543
	8.40684		5.96347	8.11946	7.20163
	9.15937		7.79181	7.82018	6.82909
	8.33807		6.81634	8.45902	7.46189
	8.74517		7.09381	8.70183	6.55612
	8.96607		6.90809	7.76421	7.32823
	9.44853		7.19869	7.63372	7.54689
	8.83131		7.10224	7.44791	7.26491
	9.21868		7.68018	7.71562	7.50462
	8.7705		7.21237	8.07093	7.19476
	8.8558		7.50224	8.2384	7.54303
	9.10171		6.91169	7.66035	8.14109
	8.41616		8.17941	8.39318	7.12102
	8.17792		7.11166	7.85237	7.81121
	8.55612		7.61912	8.94632	8.40045
	8.23458		8.30195	8.90056	8.50224
	8.4508		7.71973	7.31288	8.22448
	9.02292		7.13545	7.12928	7.66888
	8.1533		7.69	8.20359	7.00675
	8.74618		8.32508	7.54998	7.08002
	9.27682		7.10014	8.05853	8.04385
	9.65517		7.11061	7.853	8.40301
	9.27263		7.07146	8.39446	6.42122
	8.66534		7.76553	6.82528	8.05745
	8.70632		6.82018	7.19967
	8.51609		7.29737	8.06878
	9.10486		7.32643	7.41616
	8.51175		8.16289	7.46679
	8.84392		7.09908	6.63662
	8.63554		6.99548	8.66107
	8.55995		8.04221	8.22834
	8.13904		7.07788	8.6453
	8.66285		7.62498	7.43796
	8.91648		6.37504	8.93958
	9.0207		6.40088	7.61102
	8.21237		6.7761	8.94983
	8.05799		7.32912	8.57592
	8.27612		7.69349	9.07119
	8.39189		7.10852
	8.79604		6.05528
	8.44791		7.47573
	8.52082		7.07039
	8.86944		6.66959
	8.70701		7.64458
	8.9655		6.95652
	8.91079		6.54844
	8.79636		7.32643
	9.35623		7.57969
	9.00253		7.926
	8.95507		8.49506
	9.24959		6.00899
	9.05039		6.25361
	8.56605		7.2114
	8.61912		6.54071
	8.92748		6.60585
	9.2097		7.85487
	9.11504		7.88203
	9.17792		7.82591
	8.97671		6.62644
	8.69975		6.9331
	8.44543		7.66391
	8.98641		8.0634
	9.08268		6.50462
	9.16591		7.15886
	9.0348		7.45121
	8.26115		7.6575
	8.94427		6.79181
	9.18859		7.91528
	9.00085		7.979
	8.77873		7.70321
	8.74853		8.09487
	8.71596		6.54226
	8.65821		6.97269
	8.91169		6.99774
	8.38931		9.16641
	8.40514		7.32373
	8.99152		7.79701
	9.00871		7.0268
	9.06366		7.74551
	8.6749		7.80671
	8.49945		7.45943
	9.21456		6.46923
	8.83226		6.40088
	8.49225		7.49265
	8.62936		7.95187
	8.59842		7.87958
	8.42375		6.69349
	8.68264		7.21335
	8.2484		7.84235
	8.41616		6.50462
	8.52239		6.62936
	8.86882		7.1639
	8.5947		7.87836
	8.89996		7.95884
	9.02403		7.34961
	9.12541		7.83983
	9.16692		7.73403
	8.81602		8.03947
	8.52395		7.91767
	9.39725		8.35755
	8.74987		7.6703
	9.06717		6.90569
	8.51964		7.26679
	9.02708		7.94369
	8.83194		7.33002
	8.48301		9.09461
	8.68615		7.97957
	8.5306		8.22159
	8.66071		8.1127
	8.92511		6.89845
	8.4818		7.97384
	8.4582		6.91169
	8.9629		8.48059
	8.52748		8.19918
	8.41743		8.92244
	8.67384		8.31922
	8.9542		6.70321
	8.93428		7.70252
	8.64818		8.60844
	8.52787		7.41954
	8.64241		7.82718
	8.30788		7.46271
	8.94574		8.2182
	8.75188		7.75288
	8.89996		7.10119
	9.28355		8.18735
	9.14924		7.76487
	9.2384		6.90207
	9.01346		8.20016
	8.57175		7.48945
	8.15583		7.09276
	8.69244		7.92125
	8.89026		8.27053
	9.13417		7.74349
			7.16189
			6.96232
			8.36632
			8.19623
			6.85175
			7.04658
			7.69
			7.19081
			7.04876
			6.57592
			7.31288
			8.37938
			6.80735
			6.88264
			8.05853
			7.71631
			7.22882
			6.64241
			7.54998
			7.41363
			6.47897
			7.54458
			6.59395
			9.27263
			8.70183
			7.76421
			7.93487
			7.85237
			7.30287
			7.63372
			7.44791
			7.64674
			8.94983
			7.2211
			8.16239
			7.72383
			7.67172
			7.28077
			8.22834
			7.99548
			7.94778
			7.64097
			8.11946
			8.45902
			8.57592
			8.2384
			8.94632
			9.07119
			7.12928
			8.20359
			8.39446

## Sheet: Figure S2
	Figure S2e
		mutual exclusivity	log10(P)
		7q(+)	-1.42
		7p(+)	-1.39
		co-occurrence	log10(P)
		5q(+)	-1.91
		17p(-)	-1.57
		5p(+)	-1.51
		8q(+)	-1.35
		17q(+)	-0.95

## Sheet: Figure S3
	Figure S3a		CTDNEP1	TP53						Figure. S3C	WNT	SHH	G3	G4
		Balanced	1.65494	2.05276							352.139	209.383	252.476	130.69
		Balanced	1.69479	1.29159							199.466	160.898	188.706	106.891
		Balanced	1.31507	1.21429							308.687	176.069	270.597	127.116
		Balanced	1.7771	1.79209							250.732	222.861	151.167	177.294
		Balanced	1.54143	1.60612							186.108	263.197	272.479	174.853
		Balanced	1.35255	1.33109							315.173	266.871	128.89	252.476
		Balanced	1.59743	1.77597							218.275	216.767	232.325	183.546
		Balanced	1.917	1.91399							218.275	207.937	240.518	172.446
		Balanced	1.7872	1.69875							256	222.861	127.116	128
		Balanced	1.31715	1.62557							324.034	288.015	194.012	263.197
		Balanced	1.58453	1.94119							261.379	247.28	191.341	117.784
		Balanced	1.47169	1.55098							302.334	210.839	247.28	168.897
		Balanced	1.51958	1.57246							259.574	181.019	286.026	125.366
		Balanced	1.43326	1.63113							263.197	219.793	187.403	194.012
		Balanced	1.53804	1.77792							245.572	133.436	179.769	159.786
		Balanced	1.96	1.87497							245.572	222.861	178.527	170.072
		Balanced	1.88005	2.05209							242.191	203.657	227.544	163.144
		Balanced	1.82441	1.9511							270.597	176.069	207.937	230.72
		Balanced	1.4177	1.76484							270.597	187.403	158.683	199.466
		Balanced	1.41233	1.74416							342.509	196.72	173.645	114.563
		Balanced	1.59833	1.63822							296.112	225.972	242.191	158.683
		Balanced	1.39189	1.27513							249	212.306	139.102	171.255
		Balanced	1.42828	1.34781							286.026	199.466	206.5	114.563
		Balanced	1.54795	1.69315							254.232	186.108	160.898	139.102
		Balanced	1.46226	1.58587							213.783	174.853	168.897	122.786
		Balanced	1.41162	1.41901							256	237.207	225.972	134.364
		Balanced	1.10417	1.57773							229.126	163.144	140.07	216.767
		Balanced	1.25679	1.5108							230.72	272.479	186.108	215.269
		Balanced	1.47051	1.58898							250.732	274.374	276.282	138.141
		Balanced	1.99667	1.8621							237.207	268.727	254.232	154.343
		Balanced	1.65098	1.49077							240.518	296.112	242.191	173.645
		Balanced	1.8807	2.05199							172.446	304.437	274.374	266.871
		Balanced	1.86269	1.79493							265.028	280.139	221.322	144.007
		Balanced	1.90012	1.59591							308.687	298.172	243.875	152.219
		Balanced	1.83089	1.60478							257.781	280.139	196.72	172.446
		Balanced	1.54657	1.53058							286.026	290.018	200.854	205.074
		+17p	1.45781	1.43617							254.232	294.067	184.823	216.767
		+17p	1.40716	1.54457							243.875	302.334	272.479	304.437
		+17p	1.56483	1.72143							455.087	276.282	210.839	119.428
		+17p	2.01577	1.84197							229.126	288.015	212.306	159.786
		+17p	1.41425	1.50525							278.204	282.088	184.823	210.839
		+17p	1.62791	1.48517							245.572	265.028	224.411	206.5
		+17p	1.50685	1.4062							284.05	212.306	209.383	205.074
		+17p	1.86449	1.56586							330.842	263.197	149.086	172.446
		+17p	1.64341	1.59962							192.672	330.842	202.251	206.5
		-17p	1.20526	1.75859							359.538	259.574	213.783	202.251
		-17p	1.40491	1.76011							257.781	259.574	259.574	254.232
		-17p	1.27745	1.48903							448.822	215.269	176.069	290.018
		-17p	1.2566	1.2834							238.856	196.72	167.73	282.088
		-17p	1.29157	1.22376							233.941	242.191	224.411	152.219
		-17p	1.29587	1.35979							245.572	324.034	103.968	203.657
		-17p	1.18924	1.47536							224.411	190.019	213.783	158.683
		-17p	1.21441	1.67906							294.067	179.769	212.306	186.108
		-17p	1.19327	1.41835							481.036	274.374	225.972	212.306
		-17p	1.46333	1.78535							292.036	252.476	155.417	155.417
		-17p	1.17692	1.31181							187.403	298.172	237.207	166.572
		-17p	1.37398	1.52843							199.466	278.204	247.28	200.854
		-17p	1.80706	1.87136							247.28	243.875	128.89	210.839
		-17p	1.40959	1.60999							300.246	221.322	224.411	225.972
		-17p	1.35398	1.26346							266.871	202.251	162.017	144.007
		-17p	1.09824	1.33443							263.197	247.28	155.417	167.73
		-17p	1.351	1.33893							278.204	280.139	233.941	195.361
		-17p	1.24843	1.45539							310.834	243.875	300.246	187.403
		-17p	1.72106	1.33493							183.546	296.112	337.794	300.246
		-17p	1.24856	1.18941							349.706	190.019	126.238	186.108
		-17p	1.26436	1.28193							145.009	306.555	330.842	247.28
		-17p	1.43361	1.37104							415.873	237.207	191.341	116.162
		-17p	1.576	1.6408							340.144	191.341	232.325	176.069
		-17p	1.319	1.3199							372.217	245.572	170.072	292.036
		-17p	1.29178	1.36117							294.067	207.937	198.088	237.207
		-17p	1.4814	1.69639								259.574	218.275	143.013
		-17p	1.39306	1.34064								233.941	186.108	249
		-17p	1.33619	1.18595								254.232	237.207	149.086
		-17p	1.51683	1.40539								212.306	138.141	195.361
		-17p	1.77445	1.69219								265.028	207.937	183.546
		-17p	1.16061	1.39822								359.538	182.278	168.897
		-17p	1.1007	1.28763								265.028	221.322	202.251
		-17p	1.24775	1.42546								243.875	282.088	206.5
		-17p	1.28996	1.33615								199.466	284.05	221.322
		-17p	1.24192	1.42464								315.173	121.095	203.657
		-17p	1.48152	1.30885								265.028	243.875	216.767
		-17p	0.941641	1.20458								308.687	136.239	221.322
		-17p	1.20643	1.41338								300.246	167.73	374.806
		-17p	1.19574	1.23335								254.232	247.28	159.786
		-17p	1.13805	1.26725								328.557	274.374	148.056
		-17p	1.22069	1.40592								196.72	205.074	172.446
		-17p	1.30518	1.31016								294.067	174.853	199.466
		-17p	1.2645	1.35991								249	207.937	203.657
		-17p	1.2504	1.47426								263.197	182.278	156.498
		-17p	1.339	1.34621								265.028	196.72	192.672
		-17p	1.30814	1.45022								266.871	225.972	170.072
		-17p	1.90572	1.55432								328.557	259.574	170.072
		-17p	1.81981	1.50211								222.861	250.732	222.861
		-17p	1.51068	1.49154								242.191	282.088	272.479
		-17p	1.96239	1.74433								280.139	221.322	213.783
		-17p	1.54683	1.18039								268.727	240.518	349.706
		-17p	1.72155	1.47854								342.509	170.072	224.411
		-17p	1.64825	1.36469								290.018	187.403	292.036
		-17p	1.64825	1.36421								259.574	242.191	167.73
		-17p	1.26708	1.47143								290.018	284.05	242.191
		-17p	1.23193	1.35358								198.088	298.172	349.706
		-17p	1.39221	1.26582								268.727	238.856	302.334
		-17p	1.27343	1.49818								184.823	243.875	164.279
		-17p	1.19176	1.33509								196.72	280.139	347.291
		-17p	1.25601	1.61948								250.732	192.672	362.039
												302.334	206.5	209.383
												268.727	216.767	390.722
												296.112	242.191	152.219
												254.232	270.597	178.527
												222.861	304.437	132.514
												312.996	310.834	215.269
												410.148	268.727	247.28
												263.197	195.361	200.854
												298.172	206.5	139.102
												306.555	304.437	288.015
												377.413	160.898	256
												304.437	178.527	308.687
												344.892	230.72	282.088
												240.518	210.839	235.568
												224.411	200.854	237.207
												284.05	179.769	151.167
												218.275	326.288	176.069
												342.509	290.018	238.856
												206.5	202.251	158.683
												337.794	144.007	192.672
												312.996	198.088	205.074
												296.112	274.374	257.781
												290.018	232.325	166.572
												296.112	151.167	118.603
												337.794	155.417	249
												233.941	296.112	247.28
												326.288	276.282	171.255
												388.023	319.573	209.383
												319.573	292.036	173.645
												278.204	222.861	174.853
												294.067	238.856	124.5
												377.413	224.411	120.259
												270.597	250.732	171.255
												278.204	147.033	194.012
												215.269	261.379	184.823
												266.871	210.839	157.586
												192.672	274.374	172.446
												330.842	266.871	215.269
												194.012	225.972	206.5
												268.727		237.207
												229.126		328.557
												286.026		178.527
												335.461		162.017
												177.294		133.436
												266.871		182.278
												224.411		232.325
												216.767		139.102
												390.722		216.767
												198.088		168.897
												209.383		274.374
												263.197		380.038
												232.325		254.232
												254.232		247.28
												194.012		137.187
												196.72		195.361
												229.126		216.767
												247.28		123.64
												213.783		188.706
												206.5		321.795
												245.572		157.586
												249		225.972
												205.074		448.822
												194.012		142.025
												157.586		257.781
												206.5		222.861
												222.861		380.038
												261.379		377.413
												292.036		202.251
												240.518		265.028
												324.034		199.466
												364.557		188.706
												276.282		276.282
												304.437		242.191
												235.568		170.072
												216.767		200.854
												233.941		294.067
												209.383		164.279
												205.074		192.672
												182.278		165.421
												224.411		181.019
												261.379		261.379
												270.597		184.823
												213.783		227.544
												284.05		167.73
												179.769		233.941
												342.509		298.172
												404.501		166.572
												162.017		427.565
												282.088		174.853
												445.722		199.466
												224.411		121.095
												261.379		179.769
												247.28		157.586
												254.232		159.786
												280.139		230.72
												312.996		157.586
												382.681		145.009
												202.251		212.306
												216.767		166.572
												238.856		198.088
												218.275		194.012
												154.343		166.572
												252.476		243.875
												276.282		182.278
												367.093		195.361
												278.204		130.69
												319.573		158.683
												155.417		186.108
												235.568		284.05
												302.334		300.246
												284.05		265.028
												290.018		172.446
												252.476		170.072
												292.036		357.054
												205.074		198.088
												230.72		319.573
												298.172		215.269
												245.572		221.322
														184.823
														282.088
														268.727
														183.546
														186.108
														266.871
														188.706
														133.436
														176.069
														191.341
														280.139
														190.019
														206.5
														212.306
														145.009
														337.794
														222.861
														263.197
														158.683
														302.334
														259.574
														270.597
														206.5
														274.374
														404.501
														216.767
														212.306
														461.44
														213.783
														247.28
														170.072
														225.972
														158.683
														215.269
														172.446
														179.769
														158.683
														442.643
														548.748
														321.795
														245.572
														315.173
														349.706
														245.572
														163.144
														390.722
														280.139
														162.017
														199.466
														209.383
														147.033
														240.518
														272.479
														157.586
														319.573
														178.527
														238.856
														280.139
														177.294
														407.315
														167.73
														284.05
														324.034
														163.144
														206.5
														184.823
														142.025
														218.275
														112.986
														171.255
														188.706
														210.839
														237.207
														243.875
														178.527
														249
														170.072
														235.568
														206.5
														282.088
														324.034
														210.839
														247.28
														230.72
														268.727
														209.383
														200.854
														199.466
														276.282
														181.019
														174.853
														209.383
														160.898
														202.251
														227.544
														179.769
														154.343
														240.518
														259.574
														138.141
														183.546
														292.036
														176.069

[truncated: 8 more sheets: Figure S4, Figure S6, Figure S7, Figure S8, Figure S11, Figure S12, Figure S14, Figure S15]
